# Supplementary material for: Searching for rare diseases in PubMed: a blind comparison of Orphanet expert query and query based on terminological knowledge
Source: BMC Med Inform Decis Mak. 2016 Aug 2;16:101. doi: 10.1186/s12911-016-0333-0 (PMC4970261; doi:10.1186/s12911-016-0333-0)
Supplement: Additional file 1: — Contains all the evaluated citation, their metadata and their final evaluation. As authors are French, this file is in French, however, the entire work was performed in English. Column 1 contains the unique disease ID, column 2 the disease name, column 3 the query, column 4 the MeSH level, column 5 the citation PubMed ID, column 6 the final answer for relevance (“Does the article directly concern the disease?”), column 7 the year of publication, column 8 the journal title, column 9 a link toward the citation, column 10 and 11 the two evaluators, column 12 the adjudicator, if any. (XLSX 62 kb) [file 12911_2016_333_MOESM1_ESM.xlsx]

## Sheet: TOUT
ID_dis	Maladie_Nom	requete	req_type	PMID	Q1final	PDATE	JT	Lien	Eval1	Eval2	EvalAdj
DIS10643	Anémie mégaloblastique thiamine-dépendante	CISMeF pas orpha	MeSH SC	21051506	non	2011	RNA (New York, N.Y.)	lien	MS	FD
DIS10643	Anémie mégaloblastique thiamine-dépendante	orpha pas CISMeF	TW	16790503	non	2006	American journal of physiology. Cell physiology	lien	MS	FD
DIS10643	Anémie mégaloblastique thiamine-dépendante	CISMeF pas orpha	MeSH SC	23603891	non	2013	RNA biology	lien	MS	FD
DIS10643	Anémie mégaloblastique thiamine-dépendante	intersection		23289844	oui	2013	Pediatric diabetes	lien	MS	FD
DIS10643	Anémie mégaloblastique thiamine-dépendante	intersection		24658560	oui	2014	Annals of Saudi medicine	lien	MS	FD
DIS10643	Anémie mégaloblastique thiamine-dépendante	orpha pas CISMeF	TW	24789339	non	2014	Journal of inherited metabolic disease	lien	MS	FD	LR
DIS10643	Anémie mégaloblastique thiamine-dépendante	CISMeF pas orpha	MeSH SC	19191357	non	2009	Angewandte Chemie (International ed. in English)	lien	MS	FD
DIS10643	Anémie mégaloblastique thiamine-dépendante	orpha pas CISMeF	TW	23622402	oui	2013	Handbook of clinical neurology	lien	MS	FD
DIS10643	Anémie mégaloblastique thiamine-dépendante	CISMeF pas orpha	MeSH SC	21070630	non	2010	BMC bioinformatics	lien	MS	FD
DIS10643	Anémie mégaloblastique thiamine-dépendante	CISMeF pas orpha	MeSH SC	18931288	non	2008	Applied and environmental microbiology	lien	MS	FD
DIS10643	Anémie mégaloblastique thiamine-dépendante	intersection		24072090	oui	2013	Journal of clinical research in pediatric endocrinology	lien	MS	FD
DIS10643	Anémie mégaloblastique thiamine-dépendante	CISMeF pas orpha	MeSH SC	19788693	non	2009	Hepatology research : the official journal of the Japan Society of Hepatology	lien	MS	FD
DIS10643	Anémie mégaloblastique thiamine-dépendante	orpha pas CISMeF	TW	24355766	oui	2014	Blood cells, molecules & diseases	lien	MS	FD
DIS10643	Anémie mégaloblastique thiamine-dépendante	orpha pas CISMeF	TW	24164997	oui	2013	Turk Kardiyoloji Dernegi arsivi : Turk Kardiyoloji Derneginin yayin organidir	lien	MS	FD
DIS10643	Anémie mégaloblastique thiamine-dépendante	CISMeF pas orpha	MeSH SC	18577346	oui	2008	Pediatric endocrinology, diabetes, and metabolism	lien	MS	FD
DIS10643	Anémie mégaloblastique thiamine-dépendante	intersection		23638917	oui	2014	Ophthalmic genetics	lien	MS	FD
DIS10643	Anémie mégaloblastique thiamine-dépendante	orpha pas CISMeF	TW	14738878	non	2004	Developmental biology	lien	MS	FD
DIS10643	Anémie mégaloblastique thiamine-dépendante	intersection		24520986	oui	2014	Psychiatry and clinical neurosciences	lien	MS	FD
DIS10643	Anémie mégaloblastique thiamine-dépendante	intersection		23454484	oui	2013	Gene	lien	MS	FD
DIS10643	Anémie mégaloblastique thiamine-dépendante	intersection		24249281	oui	2014	Pediatric blood & cancer	lien	MS	FD
DIS10643	Anémie mégaloblastique thiamine-dépendante	intersection		22876572	oui	2012	Genetic counseling (Geneva, Switzerland)	lien	MS	FD
DIS10643	Anémie mégaloblastique thiamine-dépendante	intersection		23512295	oui	2013	Pediatric blood & cancer	lien	MS	FD
DIS10643	Anémie mégaloblastique thiamine-dépendante	orpha pas CISMeF	TW	22060631	oui	2012	Pediatric diabetes	lien	MS	FD
DIS10643	Anémie mégaloblastique thiamine-dépendante	orpha pas CISMeF	TW	23506878	non	2013	Molecular aspects of medicine	lien	MS	FD
DIS10643	Anémie mégaloblastique thiamine-dépendante	intersection		24357267	oui	2013	European journal of pediatrics	lien	MS	FD
DIS10643	Anémie mégaloblastique thiamine-dépendante	CISMeF pas orpha	MeSH SC	21824914	non	2011	Nucleic acids research	lien	MS	FD
DIS10643	Anémie mégaloblastique thiamine-dépendante	orpha pas CISMeF	TW	19879271	oui	2010	Gastroenterology	lien	MS	FD
DIS10643	Anémie mégaloblastique thiamine-dépendante	CISMeF pas orpha	MeSH SC	19416846	non	2009	Proceedings of the National Academy of Sciences of the United States of America	lien	MS	FD
DIS10643	Anémie mégaloblastique thiamine-dépendante	CISMeF pas orpha	MeSH SC	18451029	non	2008	Proceedings of the National Academy of Sciences of the United States of America	lien	MS	FD
DIS10643	Anémie mégaloblastique thiamine-dépendante	orpha pas CISMeF	TW	24676994	oui	2014	American journal of hematology	lien	MS	FD
DIS724	Atrésie de l'œsophage	orpha pas CISMeF	MeSH D	22470672	oui	2009	Journal of radiology case reports	lien	MS	FD
DIS724	Atrésie de l'œsophage	CISMeF pas orpha	MeSH D	24931924	oui	2014	European journal of medical genetics	lien	MS	FD
DIS724	Atrésie de l'œsophage	CISMeF pas orpha	MeSH D	24952796	oui	2014	Journal of pediatric surgery	lien	MS	FD
DIS724	Atrésie de l'œsophage	orpha pas CISMeF	MeSH D	23466767	oui	2013	The Medical journal of Malaysia	lien	MS	FD
DIS724	Atrésie de l'œsophage	intersection		24952789	non	2014	Journal of pediatric surgery	lien	MS	FD
DIS724	Atrésie de l'œsophage	intersection		24856368	oui	2014	Archives de pediatrie : organe officiel de la Societe francaise de pediatrie	lien	MS	FD
DIS724	Atrésie de l'œsophage	CISMeF pas orpha	MeSH D	24962807	non	2014	Asian cardiovascular & thoracic annals	lien	MS	FD	LR
DIS724	Atrésie de l'œsophage	orpha pas CISMeF	MeSH D	23737591	oui	2013	BMJ case reports	lien	MS	FD
DIS724	Atrésie de l'œsophage	orpha pas CISMeF	MeSH D	24469481	oui	2013	African journal of paediatric surgery : AJPS	lien	MS	FD
DIS724	Atrésie de l'œsophage	CISMeF pas orpha	MeSH D	24952802	oui	2014	Journal of pediatric surgery	lien	MS	FD
DIS724	Atrésie de l'œsophage	intersection		24851754	oui	2014	Journal of pediatric surgery	lien	MS	FD
DIS724	Atrésie de l'œsophage	orpha pas CISMeF	MeSH D	24239950	oui	2014	European journal of medical genetics	lien	MS	FD
DIS724	Atrésie de l'œsophage	intersection		24768139	oui	2014	The Journal of surgical research	lien	MS	FD
DIS724	Atrésie de l'œsophage	intersection		24851753	oui	2014	Journal of pediatric surgery	lien	MS	FD
DIS724	Atrésie de l'œsophage	orpha pas CISMeF	MeSH D	24469493	oui	2013	African journal of paediatric surgery : AJPS	lien	MS	FD
DIS724	Atrésie de l'œsophage	CISMeF pas orpha	MeSH D	24888833	oui	2014	Journal of pediatric surgery	lien	MS	FD
DIS724	Atrésie de l'œsophage	CISMeF pas orpha	MeSH D	24819151	non	2014	Enfermeria clinica	lien	MS	FD
DIS724	Atrésie de l'œsophage	orpha pas CISMeF	MeSH D	24283087	oui	2013	Nigerian journal of medicine : journal of the National Association of Resident Doctors of Nigeria	lien	MS	FD
DIS724	Atrésie de l'œsophage	intersection		24829898	oui	2014	Frontiers in pediatrics	lien	MS	FD
DIS724	Atrésie de l'œsophage	CISMeF pas orpha	MeSH D	24889439	non	2014	Chest	lien	MS	FD
DIS724	Atrésie de l'œsophage	orpha pas CISMeF	MeSH D	24356861	oui	2014	Pediatric surgery international	lien	MS	FD
DIS724	Atrésie de l'œsophage	intersection		24819706	oui	2014	Biochimica et biophysica acta	lien	MS	FD
DIS724	Atrésie de l'œsophage	CISMeF pas orpha	MeSH D	24960240	oui	2014	European journal of obstetrics, gynecology, and reproductive biology	lien	MS	FD	LR
DIS724	Atrésie de l'œsophage	intersection		24881472	oui	2014	The Journal of surgical research	lien	MS	FD
DIS724	Atrésie de l'œsophage	intersection		24833152	oui	2014	International surgery	lien	MS	FD
DIS724	Atrésie de l'œsophage	intersection		24947650	oui	2014	Surgery	lien	MS	FD
DIS724	Atrésie de l'œsophage	orpha pas CISMeF	MeSH D	24701519	oui	2014	Journal of clinical and diagnostic research : JCDR	lien	MS	FD
DIS724	Atrésie de l'œsophage	orpha pas CISMeF	MeSH D	23521399	oui	2014	Paediatric anaesthesia	lien	MS	FD
DIS724	Atrésie de l'œsophage	CISMeF pas orpha	MeSH D	24952792	non	2014	Journal of pediatric surgery	lien	MS	FD
DIS724	Atrésie de l'œsophage	CISMeF pas orpha	MeSH D	24888821	oui	2014	Journal of pediatric surgery	lien	MS	FD
DIS150	Atrophie dentato-rubro-pallido-luysienne	orpha pas CISMeF	TW	23909054	Non	2013	Acta medica (Hradec Kralove) / Universitas Carolina, Facultas Medica Hradec Kralove	lien	MS	NG
DIS150	Atrophie dentato-rubro-pallido-luysienne	CISMeF pas orpha	MeSH C	24675225	Oui	2014	Free radical biology & medicine	lien	MS	NG
DIS150	Atrophie dentato-rubro-pallido-luysienne	intersection		23754232	Oui	2013	Methods in molecular biology (Clifton, N.J.)	lien	MS	NG
DIS150	Atrophie dentato-rubro-pallido-luysienne	orpha pas CISMeF	TW	23922849	Non	2013	PloS one	lien	MS	NG
DIS150	Atrophie dentato-rubro-pallido-luysienne	CISMeF pas orpha	MeSH C	24032090	Oui	2013	Tremor and other hyperkinetic movements (New York, N.Y.)	lien	MS	NG
DIS150	Atrophie dentato-rubro-pallido-luysienne	CISMeF pas orpha	MeSH C	24640980	Oui	2014	Neurodegenerative disease management	lien	MS	NG
DIS150	Atrophie dentato-rubro-pallido-luysienne	intersection		23263592	Oui	2013	Journal of neurology	lien	MS	NG
DIS150	Atrophie dentato-rubro-pallido-luysienne	intersection		24418350	Oui	2014	European journal of neurology : the official journal of the European Federation of Neurological Societies	lien	MS	NG
DIS150	Atrophie dentato-rubro-pallido-luysienne	intersection		23450475	Oui	2013	Zhonghua yi xue yi chuan xue za zhi = Zhonghua yixue yichuanxue zazhi = Chinese journal of medical genetics	lien	MS	NG
DIS150	Atrophie dentato-rubro-pallido-luysienne	CISMeF pas orpha	MeSH C	23440507	non	2013	Oncology reports	lien	MS	NG	LR
DIS150	Atrophie dentato-rubro-pallido-luysienne	orpha pas CISMeF	TW	24165736	Non	2014	Pediatric research	lien	MS	NG
DIS150	Atrophie dentato-rubro-pallido-luysienne	intersection		23933208	Oui	2013	Neuroscience letters	lien	MS	NG
DIS150	Atrophie dentato-rubro-pallido-luysienne	intersection		24036231	Oui	2013	Progress in neurobiology	lien	MS	NG
DIS150	Atrophie dentato-rubro-pallido-luysienne	CISMeF pas orpha	MeSH C	23943520	Non	2014	Cerebellum (London, England)	lien	MS	NG
DIS150	Atrophie dentato-rubro-pallido-luysienne	intersection		22971727	non	2013	Journal of human genetics	lien	MS	NG	LR
DIS150	Atrophie dentato-rubro-pallido-luysienne	orpha pas CISMeF	TW	24262466	non	2013	Neurology India	lien	MS	NG	LR
DIS150	Atrophie dentato-rubro-pallido-luysienne	orpha pas CISMeF	TW	24070682	Non	2013	Topics in companion animal medicine	lien	MS	NG
DIS150	Atrophie dentato-rubro-pallido-luysienne	orpha pas CISMeF	TW	24063889	Non	2013	Biochimica et biophysica acta	lien	MS	NG
DIS150	Atrophie dentato-rubro-pallido-luysienne	CISMeF pas orpha	MeSH C	23364790	non	2013	The Journal of biological chemistry	lien	MS	NG
DIS150	Atrophie dentato-rubro-pallido-luysienne	orpha pas CISMeF	TW	24384641	Non	2014	Neurology	lien	MS	NG
DIS150	Atrophie dentato-rubro-pallido-luysienne	intersection		23812307	Oui	2013	Current opinion in neurology	lien	MS	NG
DIS150	Atrophie dentato-rubro-pallido-luysienne	CISMeF pas orpha	MeSH C	23026538	oui	2012	Journal of the neurological sciences	lien	MS	NG	LR
DIS150	Atrophie dentato-rubro-pallido-luysienne	CISMeF pas orpha	MeSH C	24102565	Oui	2013	Clinical genetics	lien	MS	NG
DIS150	Atrophie dentato-rubro-pallido-luysienne	intersection		24899352	Oui	2014	Brain and nerve = Shinkei kenkyu no shinpo	lien	MS	NG
DIS150	Atrophie dentato-rubro-pallido-luysienne	intersection		24816443	Oui	2014	Cell transplantation	lien	MS	NG
DIS150	Atrophie dentato-rubro-pallido-luysienne	orpha pas CISMeF	TW	23622396	Non	2013	Handbook of clinical neurology	lien	MS	NG
DIS150	Atrophie dentato-rubro-pallido-luysienne	orpha pas CISMeF	TW	23644323	non	2013	Neurology India	lien	MS	NG	LR
DIS150	Atrophie dentato-rubro-pallido-luysienne	CISMeF pas orpha	MeSH C	24401908	Oui	2014	Journal of human genetics	lien	MS	NG
DIS150	Atrophie dentato-rubro-pallido-luysienne	orpha pas CISMeF	TW	24384640	Non	2014	Neurology	lien	MS	NG
DIS150	Atrophie dentato-rubro-pallido-luysienne	CISMeF pas orpha	MeSH C	23500664	Non	2013	International journal of biological macromolecules	lien	MS	NG
DIS650	Céroïde-lipofuscinose neuronale	CISMeF pas orpha	MeSH D	24938720	oui	2014	Journal of neuroscience research	lien	MS	FD
DIS650	Céroïde-lipofuscinose neuronale	intersection		24135299	oui	2013	Experimental eye research	lien	MS	FD
DIS650	Céroïde-lipofuscinose neuronale	CISMeF pas orpha	MeSH D	24947438	oui	2014	Human molecular genetics	lien	MS	FD
DIS650	Céroïde-lipofuscinose neuronale	CISMeF pas orpha	MeSH D	24954537	oui	2014	Experimental eye research	lien	MS	FD
DIS650	Céroïde-lipofuscinose neuronale	intersection		24049028	oui	2013	Kardiologia polska	lien	MS	FD
DIS650	Céroïde-lipofuscinose neuronale	intersection		24642058	oui	2014	Toxicology and applied pharmacology	lien	MS	FD
DIS650	Céroïde-lipofuscinose neuronale	CISMeF pas orpha	MeSH D	24940373	oui	2014	Molecular cytogenetics	lien	MS	FD	NG
DIS650	Céroïde-lipofuscinose neuronale	intersection		24088765	oui	2013	Internal medicine (Tokyo, Japan)	lien	MS	FD
DIS650	Céroïde-lipofuscinose neuronale	CISMeF pas orpha	MeSH D	24944081	non	2014	Physical chemistry chemical physics : PCCP	lien	MS	FD
DIS650	Céroïde-lipofuscinose neuronale	intersection		24056696	oui	2013	Nature neuroscience	lien	MS	FD
DIS650	Céroïde-lipofuscinose neuronale	intersection		24015292	oui	2013	PloS one	lien	MS	FD
DIS650	Céroïde-lipofuscinose neuronale	intersection		24084090	oui	2013	Investigative ophthalmology & visual science	lien	MS	FD
DIS650	Céroïde-lipofuscinose neuronale	CISMeF pas orpha	MeSH D	24931291	non	2014	The American journal of cardiology	lien	MS	FD
DIS650	Céroïde-lipofuscinose neuronale	intersection		24014511	oui	2013	Journal of child neurology	lien	MS	FD
DIS650	Céroïde-lipofuscinose neuronale	intersection		24136395	oui	2013	Nature reviews. Drug discovery	lien	MS	FD	NG
DIS650	Céroïde-lipofuscinose neuronale	intersection		24534465	oui	2014	Gene	lien	MS	FD
DIS650	Céroïde-lipofuscinose neuronale	CISMeF pas orpha	MeSH D	24920043	non	2014	Journal of peptide science : an official publication of the European Peptide Society	lien	MS	FD
DIS650	Céroïde-lipofuscinose neuronale	CISMeF pas orpha	MeSH D	24899702	non	2014	The Journal of neuroscience : the official journal of the Society for Neuroscience	lien	MS	FD
DIS650	Céroïde-lipofuscinose neuronale	CISMeF pas orpha	MeSH D	24953404	oui	2014	Molecular genetics and metabolism	lien	MS	FD
DIS650	Céroïde-lipofuscinose neuronale	CISMeF pas orpha	MeSH D	24918047	non	2014	FEBS open bio	lien	MS	FD
DIS1641	Chromosome 19 en anneau	orpha pas CISMeF	MeSH D	3233786	oui	1988	Clinical genetics	lien	MS	FD
DIS1641	Chromosome 19 en anneau	CISMeF pas orpha	TW	21416596	oui	2011	American journal of medical genetics. Part A	lien	MS	FD
DIS1641	Chromosome 19 en anneau	intersection		8454286	oui	1993	Human genetics	lien	MS	FD	LR
DIS1641	Chromosome 19 en anneau	intersection		8985487	oui	1996	American journal of medical genetics	lien	MS	FD
DIS1641	Chromosome 19 en anneau	CISMeF pas orpha	TW	16179226	oui	2005	European journal of medical genetics	lien	MS	FD	LR
DIS1641	Chromosome 19 en anneau	intersection		2274494	oui	1990	Prenatal diagnosis	lien	MS	FD
DIS1641	Chromosome 19 en anneau	orpha pas CISMeF	MeSH D	12910493	oui	2003	American journal of medical genetics. Part A	lien	MS	FD
DIS1641	Chromosome 19 en anneau	orpha pas CISMeF	MeSH D	8494036	oui	1993	American journal of medical genetics	lien	MS	FD	LR
DIS1641	Chromosome 19 en anneau	orpha pas CISMeF	MeSH D	8818655	non	1996	Genes, chromosomes & cancer	lien	MS	FD
DIS1641	Chromosome 19 en anneau	intersection		15270770	oui	2004	Epilepsia	lien	MS	FD
DIS1641	Chromosome 19 en anneau	intersection		10068050	oui	1999	Developmental medicine and child neurology	lien	MS	FD
DIS1641	Chromosome 19 en anneau	intersection		9783708	oui	1998	Journal of medical genetics	lien	MS	FD
DIS2389	Complexe de Carney	intersection		24789151	oui	2014	BMJ case reports	lien	NG	LR
DIS2389	Complexe de Carney	orpha pas CISMeF	TW	2069209	oui	1991	The American journal of surgical pathology	lien	NG	LR
DIS2389	Complexe de Carney	CISMeF pas orpha	MeSH D	24223358	oui	2013	Anesthesiology and pain medicine	lien	NG	LR
DIS2389	Complexe de Carney	CISMeF pas orpha	MeSH D	24145644	oui	2014	The American journal of surgical pathology	lien	NG	LR
DIS2389	Complexe de Carney	orpha pas CISMeF	TW	11832717	oui	2002	The Journal of urology	lien	NG	LR
DIS2389	Complexe de Carney	CISMeF pas orpha	MeSH D	24892279	non	2014	PloS one	lien	NG	LR
DIS2389	Complexe de Carney	orpha pas CISMeF	TW	8495049	oui	1993	Internal medicine (Tokyo, Japan)	lien	NG	LR
DIS2389	Complexe de Carney	intersection		24499519	oui	2014	Journal of medical case reports	lien	NG	LR
DIS2389	Complexe de Carney	intersection		24294800	non	2013	Acta chirurgica Belgica	lien	NG	LR	FD
DIS2389	Complexe de Carney	orpha pas CISMeF	TW	2069210	oui	1991	The American journal of surgical pathology	lien	NG	LR
DIS2389	Complexe de Carney	intersection		24612297	oui	2014	The Journal of dermatology	lien	NG	LR	FD
DIS2389	Complexe de Carney	orpha pas CISMeF	TW	9273966	oui	1997	The Thoracic and cardiovascular surgeon	lien	NG	LR
DIS2389	Complexe de Carney	intersection		24886234	oui	2014	Journal of medical case reports	lien	NG	LR
DIS2389	Complexe de Carney	intersection		24621290	oui	2014	Internal medicine journal	lien	NG	LR
DIS2389	Complexe de Carney	CISMeF pas orpha	MeSH D	24805858	oui	2014	The American journal of surgical pathology	lien	NG	LR	FD
DIS2389	Complexe de Carney	CISMeF pas orpha	MeSH D	24860748	non	2014	Indian dermatology online journal	lien	NG	LR
DIS2389	Complexe de Carney	orpha pas CISMeF	TW	8067869	oui	1994	The Annals of thoracic surgery	lien	NG	LR
DIS2389	Complexe de Carney	intersection		24506536	oui	2014	Molecular endocrinology (Baltimore, Md.)	lien	NG	LR
DIS2389	Complexe de Carney	orpha pas CISMeF	TW	2266598	oui	1990	Nihon Hifuka Gakkai zasshi. The Japanese journal of dermatology	lien	NG	LR
DIS2389	Complexe de Carney	orpha pas CISMeF	TW	2021597	oui	1991	The British journal of ophthalmology	lien	NG	LR
DIS2389	Complexe de Carney	CISMeF pas orpha	MeSH D	24382573	oui	2014	Endocrine pathology	lien	NG	LR
DIS2389	Complexe de Carney	CISMeF pas orpha	MeSH D	24618615	oui	2014	The American journal of surgical pathology	lien	NG	LR
DIS2389	Complexe de Carney	CISMeF pas orpha	MeSH D	24758503	oui	2014	Ceskoslovenska patologie	lien	NG	LR	FD
DIS2389	Complexe de Carney	orpha pas CISMeF	TW	2014773	oui	1991	American journal of clinical pathology	lien	NG	LR
DIS2389	Complexe de Carney	CISMeF pas orpha	MeSH D	24859511	oui	2014	Journal of pediatric endocrinology & metabolism : JPEM	lien	NG	LR	FD
DIS2389	Complexe de Carney	orpha pas CISMeF	TW	8835175	oui	1995	Journal of cutaneous pathology	lien	NG	LR	FD
DIS2389	Complexe de Carney	intersection		24571725	oui	2014	The New England journal of medicine	lien	NG	LR
DIS2389	Complexe de Carney	CISMeF pas orpha	MeSH D	24020844	non	2013	Pediatric and developmental pathology : the official journal of the Society for Pediatric Pathology and the Paediatric Pathology Society	lien	NG	LR
DIS2389	Complexe de Carney	intersection		24438981	oui	2014	Journal of the American Academy of Dermatology	lien	NG	LR
DIS2389	Complexe de Carney	intersection		24316401	oui	2014	Structure (London, England : 1993)	lien	NG	LR
DIS278	Maladie de Menkes	intersection		24882692	oui	2014	Brain & development	lien	LR	FD
DIS278	Maladie de Menkes	intersection		24927440	oui	2014	Zhongguo dang dai er ke za zhi = Chinese journal of contemporary pediatrics	lien	LR	FD
DIS278	Maladie de Menkes	CISMeF pas orpha	MeSH D	24963670	non	2014	Seminars in neurology	lien	LR	FD
DIS278	Maladie de Menkes	intersection		24630286	oui	2014	Pediatric neurology	lien	LR	FD
DIS278	Maladie de Menkes	intersection		24735514	oui	2014	Journal of paediatrics and child health	lien	LR	FD
DIS278	Maladie de Menkes	intersection		24919650	oui	2014	Metabolic brain disease	lien	LR	FD
DIS278	Maladie de Menkes	CISMeF pas orpha	MeSH D	24962605	non	2014	The journal of physical chemistry. B	lien	LR	FD
DIS278	Maladie de Menkes	CISMeF pas orpha	MeSH D	24962869	non	2014	Journal of computational chemistry	lien	LR	FD
DIS278	Maladie de Menkes	CISMeF pas orpha	MeSH D	24961438	non	2014	European archives of oto-rhino-laryngology : official journal of the European German Society for Oto-Rhino-Laryngology - Head and Neck Surgery	lien	LR	FD
DIS278	Maladie de Menkes	CISMeF pas orpha	MeSH D	24964070	non	2014	Journal of clinical pharmacology	lien	LR	FD
DIS278	Maladie de Menkes	intersection		24627433	oui	2014	Journal of nuclear medicine : official publication, Society of Nuclear Medicine	lien	LR	FD
DIS278	Maladie de Menkes	intersection		24863520	oui	2014	Arquivos de neuro-psiquiatria	lien	LR	FD
DIS278	Maladie de Menkes	CISMeF pas orpha	MeSH D	24963841	non	2014	The journal of sexual medicine	lien	LR	FD
DIS278	Maladie de Menkes	CISMeF pas orpha	MeSH D	24962331	non	2014	Pediatric blood & cancer	lien	LR	FD
DIS278	Maladie de Menkes	intersection		24771182	oui	2014	Klinische Monatsblatter fur Augenheilkunde	lien	LR	FD
DIS278	Maladie de Menkes	intersection		24902345	oui	2014	No to hattatsu. Brain and development	lien	LR	FD
DIS278	Maladie de Menkes	intersection		24891895	oui	2014	Journal of pediatric neurosciences	lien	LR	FD
DIS278	Maladie de Menkes	CISMeF pas orpha	MeSH D	24961683	non	2014	International journal of systematic and evolutionary microbiology	lien	LR	FD
DIS278	Maladie de Menkes	CISMeF pas orpha	MeSH D	24963318	non	2014	Evidence-based complementary and alternative medicine : eCAM	lien	LR	FD
DIS278	Maladie de Menkes	CISMeF pas orpha	MeSH D	24963399	non	2014	Enzyme research	lien	LR	FD
DIS862	Diphtérie	CISMeF pas orpha	MeSH D	24947421	oui	2014	International journal of infectious diseases : IJID : official publication of the International Society for Infectious Diseases	lien	MS	LR
DIS862	Diphtérie	intersection		24249028	oui	2014	Tropical doctor	lien	MS	LR
DIS862	Diphtérie	intersection		23965520	oui	2013	Emerging infectious diseases	lien	MS	LR
DIS862	Diphtérie	CISMeF pas orpha	MeSH D	24942239	non	2014	European journal of pediatrics	lien	MS	LR
DIS862	Diphtérie	CISMeF pas orpha	MeSH D	24962750	non	2014	Vaccine	lien	MS	LR
DIS862	Diphtérie	intersection		24365424	oui	2014	Handbook of clinical neurology	lien	MS	LR
DIS862	Diphtérie	CISMeF pas orpha	MeSH D	24960178	oui	2014	Emerging infectious diseases	lien	MS	LR	FD
DIS862	Diphtérie	intersection		24341210	oui	2013	Zhurnal mikrobiologii, epidemiologii, i immunobiologii	lien	MS	LR
DIS862	Diphtérie	CISMeF pas orpha	MeSH D	24952094	oui	2014	Preventive medicine	lien	MS	LR	FD
DIS862	Diphtérie	CISMeF pas orpha	MeSH D	24942980	non	2014	British journal of haematology	lien	MS	LR
DIS862	Diphtérie	intersection		24579247	oui	2013	Acta clinica Belgica	lien	MS	LR
DIS862	Diphtérie	CISMeF pas orpha	MeSH D	24951857	non	2014	Neuropharmacology	lien	MS	LR
DIS862	Diphtérie	intersection		24734433	oui	2014	Voenno-meditsinskii zhurnal	lien	MS	LR
DIS862	Diphtérie	intersection		24131179	oui	2013	The New England journal of medicine	lien	MS	LR
DIS862	Diphtérie	CISMeF pas orpha	MeSH D	24964048	oui	2014	Human vaccines & immunotherapeutics	lien	MS	LR
DIS862	Diphtérie	CISMeF pas orpha	MeSH D	24957561	oui	2014	Travel medicine and infectious disease	lien	MS	LR
DIS862	Diphtérie	CISMeF pas orpha	MeSH D	24952415	oui	2014	BMC immunology	lien	MS	LR
DIS862	Diphtérie	intersection		24106714	oui	2013	BioMed research international	lien	MS	LR	FD
DIS862	Diphtérie	intersection		24245439	oui	2013	The Journal of the Oklahoma State Medical Association	lien	MS	LR
DIS862	Diphtérie	intersection		24209492	oui	2013	Emerging infectious diseases	lien	MS	LR
DIS11075	Drusen familiaux	orpha pas CISMeF	TW	20091442	non	2010	Klinische Monatsblatter fur Augenheilkunde	lien	LR	FD	MS
DIS11075	Drusen familiaux	intersection		23036572	oui	2013	American journal of ophthalmology	lien	LR	FD
DIS11075	Drusen familiaux	orpha pas CISMeF	TW	17976682	non	2008	Vision research	lien	LR	FD	MS
DIS11075	Drusen familiaux	intersection		22814526	oui	2013	Graefe's archive for clinical and experimental ophthalmology = Albrecht von Graefes Archiv fur klinische und experimentelle Ophthalmologie	lien	LR	FD
DIS11075	Drusen familiaux	intersection		22159686	oui	2011	Archives of ophthalmology	lien	LR	FD
DIS11075	Drusen familiaux	orpha pas CISMeF	TW	21349921	non	2011	Human molecular genetics	lien	LR	FD	MS
DIS11075	Drusen familiaux	orpha pas CISMeF	TW	19616854	non	2009	Ophthalmology	lien	LR	FD	MS
DIS11075	Drusen familiaux	intersection		22872678	oui	2012	FASEB journal : official publication of the Federation of American Societies for Experimental Biology	lien	LR	FD
DIS11075	Drusen familiaux	orpha pas CISMeF	TW	19098033	non	2009	The British journal of ophthalmology	lien	LR	FD	MS
DIS11075	Drusen familiaux	intersection		23230284	oui	2013	Journal of biomolecular screening	lien	LR	FD
DIS11075	Drusen familiaux	CISMeF pas orpha	MeSH C	14578376	oui	2003	Investigative ophthalmology & visual science	lien	LR	FD
DIS11075	Drusen familiaux	CISMeF pas orpha	MeSH C	10478830	non	1999	Food and chemical toxicology : an international journal published for the British Industrial Biological Research Association	lien	LR	FD
DIS11075	Drusen familiaux	CISMeF pas orpha	MeSH C	24066628	oui	2013	Journal of visual communication in medicine	lien	LR	FD
DIS11075	Drusen familiaux	intersection		23281528	oui	2012	Optometry and vision science : official publication of the American Academy of Optometry	lien	LR	FD
DIS11075	Drusen familiaux	intersection		24563787	oui	2013	ISRN ophthalmology	lien	LR	FD
DIS11075	Drusen familiaux	orpha pas CISMeF	TW	17302207	non	2006	Korean journal of ophthalmology : KJO	lien	LR	FD	MS
DIS11075	Drusen familiaux	CISMeF pas orpha	MeSH C	10381362	non	1999	Biochemical and biophysical research communications	lien	LR	FD
DIS11075	Drusen familiaux	intersection		23943789	oui	2014	Human molecular genetics	lien	LR	FD
DIS11075	Drusen familiaux	CISMeF pas orpha	MeSH C	6629015	oui	1983	Graefe's archive for clinical and experimental ophthalmology = Albrecht von Graefes Archiv fur klinische und experimentelle Ophthalmologie	lien	LR	FD	MS
DIS11075	Drusen familiaux	intersection		22031286	oui	2011	Molecular biology of the cell	lien	LR	FD
DIS11075	Drusen familiaux	orpha pas CISMeF	TW	18097983	non	2007	Seminars in ophthalmology	lien	LR	FD
DIS11075	Drusen familiaux	CISMeF pas orpha	MeSH C	21267723	oui	2011	Der Ophthalmologe : Zeitschrift der Deutschen Ophthalmologischen Gesellschaft	lien	LR	FD
DIS11075	Drusen familiaux	orpha pas CISMeF	TW	19734518	non	2009	Postgraduate medical journal	lien	LR	FD	MS
DIS11075	Drusen familiaux	CISMeF pas orpha	MeSH C	7952338	oui	1993	Bulletin de la Societe belge d'ophtalmologie	lien	LR	FD	MS
DIS11075	Drusen familiaux	intersection		22496012	oui	2012	Klinische Monatsblatter fur Augenheilkunde	lien	LR	FD
DIS11075	Drusen familiaux	CISMeF pas orpha	MeSH C	10585764	oui	1999	Genomics	lien	LR	FD	MS
DIS11075	Drusen familiaux	orpha pas CISMeF	TW	21179233	non	2010	Molecular vision	lien	LR	FD
DIS11075	Drusen familiaux	CISMeF pas orpha	MeSH C	1252174	oui	1976	Archives of ophthalmology	lien	LR	FD
DIS11075	Drusen familiaux	orpha pas CISMeF	TW	21369470	oui	2008	Middle East African journal of ophthalmology	lien	LR	FD
DIS1790	Dysostose facio-crânienne hypomandibulaire	intersection		12210581	oui	2002	Prenatal diagnosis	lien	NG	LR
DIS1790	Dysostose facio-crânienne hypomandibulaire	intersection		3144990	oui	1988	American journal of medical genetics. Supplement	lien	NG	LR
DIS1790	Dysostose facio-crânienne hypomandibulaire	orpha pas CISMeF	TW	23610864	oui	2013	Genetic counseling (Geneva, Switzerland)	lien	NG	LR
DIS1790	Dysostose facio-crânienne hypomandibulaire	orpha pas CISMeF	TW	19293680	oui	2009	The Journal of craniofacial surgery	lien	NG	LR	MS
DIS1790	Dysostose facio-crânienne hypomandibulaire	intersection		8135280	oui	1993	American journal of medical genetics	lien	NG	LR
DIS1790	Dysostose facio-crânienne hypomandibulaire	intersection		17497718	non	2007	American journal of medical genetics. Part A	lien	NG	LR
DIS1790	Dysostose facio-crânienne hypomandibulaire	intersection		1951450	oui	1991	American journal of medical genetics	lien	NG	LR
DIS1790	Dysostose facio-crânienne hypomandibulaire	intersection		11462721	oui	2001	Ryoikibetsu shokogun shirizu	lien	NG	LR
DIS7026	Dysplasie ectodermique hypohidrotique autosomique récessive	orpha pas CISMeF	TW	16769798	non	2006	Pediatrics	lien	MS	LR
DIS7026	Dysplasie ectodermique hypohidrotique autosomique récessive	intersection		21080757	oui	2010	European journal of paediatric dentistry : official journal of European Academy of Paediatric Dentistry	lien	MS	LR	NG
DIS7026	Dysplasie ectodermique hypohidrotique autosomique récessive	orpha pas CISMeF	TW	10631929	non	1999	Genetic counseling (Geneva, Switzerland)	lien	MS	LR	NG
DIS7026	Dysplasie ectodermique hypohidrotique autosomique récessive	orpha pas CISMeF	TW	12084975	oui	2002	Journal of applied genetics	lien	MS	LR
DIS7026	Dysplasie ectodermique hypohidrotique autosomique récessive	intersection		22013926	oui	2011	BMC genetics	lien	MS	LR	NG
DIS7026	Dysplasie ectodermique hypohidrotique autosomique récessive	orpha pas CISMeF	TW	14754537	non	2003	Zhonghua er ke za zhi. Chinese journal of pediatrics	lien	MS	LR	NG
DIS7026	Dysplasie ectodermique hypohidrotique autosomique récessive	intersection		22009985	oui	2011	Orthopaedic surgery	lien	MS	LR	NG
DIS7026	Dysplasie ectodermique hypohidrotique autosomique récessive	CISMeF pas orpha	MeSH D	20033817	oui	2010	Archives of dermatological research	lien	MS	LR
DIS7026	Dysplasie ectodermique hypohidrotique autosomique récessive	CISMeF pas orpha	MeSH D	21771270	oui	2011	Orthodontics & craniofacial research	lien	MS	LR
DIS7026	Dysplasie ectodermique hypohidrotique autosomique récessive	intersection		22924441	non	2013	The British journal of dermatology	lien	MS	LR	NG
DIS7026	Dysplasie ectodermique hypohidrotique autosomique récessive	CISMeF pas orpha	MeSH D	20209845	non	2009	La Tunisie medicale	lien	MS	LR	NG
DIS7026	Dysplasie ectodermique hypohidrotique autosomique récessive	orpha pas CISMeF	TW	11212737	non	2000	Ryoikibetsu shokogun shirizu	lien	MS	LR	NG
DIS7026	Dysplasie ectodermique hypohidrotique autosomique récessive	orpha pas CISMeF	TW	16532398	non	2006	American journal of human genetics	lien	MS	LR	NG
DIS7026	Dysplasie ectodermique hypohidrotique autosomique récessive	CISMeF pas orpha	MeSH D	19551394	oui	2009	Archives of dermatological research	lien	MS	LR
DIS7026	Dysplasie ectodermique hypohidrotique autosomique récessive	intersection		20477971	oui	2010	Orthodontics & craniofacial research	lien	MS	LR	NG
DIS7026	Dysplasie ectodermique hypohidrotique autosomique récessive	orpha pas CISMeF	TW	17125505	non	2006	BMC medical genetics	lien	MS	LR	NG
DIS7026	Dysplasie ectodermique hypohidrotique autosomique récessive	CISMeF pas orpha	MeSH D	21332691	oui	2011	The Australasian journal of dermatology	lien	MS	LR
DIS7026	Dysplasie ectodermique hypohidrotique autosomique récessive	CISMeF pas orpha	MeSH D	22032522	oui	2012	The British journal of dermatology	lien	MS	LR
DIS7026	Dysplasie ectodermique hypohidrotique autosomique récessive	intersection		20374512	oui	2010	Oral diseases	lien	MS	LR
DIS7026	Dysplasie ectodermique hypohidrotique autosomique récessive	intersection		22464428	non	2012	Comptes rendus biologies	lien	MS	LR
DIS7026	Dysplasie ectodermique hypohidrotique autosomique récessive	CISMeF pas orpha	MeSH D	19616858	oui	2009	International journal of pediatric otorhinolaryngology	lien	MS	LR	NG
DIS7026	Dysplasie ectodermique hypohidrotique autosomique récessive	CISMeF pas orpha	MeSH D	23553579	non	2013	European journal of pediatrics	lien	MS	LR
DIS7026	Dysplasie ectodermique hypohidrotique autosomique récessive	orpha pas CISMeF	TW	9973304	oui	1999	American journal of human genetics	lien	MS	LR
DIS7026	Dysplasie ectodermique hypohidrotique autosomique récessive	intersection		23210707	oui	2013	The British journal of dermatology	lien	MS	LR
DIS7026	Dysplasie ectodermique hypohidrotique autosomique récessive	CISMeF pas orpha	MeSH D	19061621	oui	2008	Dermatology online journal	lien	MS	LR
DIS7026	Dysplasie ectodermique hypohidrotique autosomique récessive	intersection		24764207	oui	2014	American journal of medical genetics. Part A	lien	MS	LR	NG
DIS7026	Dysplasie ectodermique hypohidrotique autosomique récessive	orpha pas CISMeF	TW	9835742	oui	1998	Minerva stomatologica	lien	MS	LR
DIS7026	Dysplasie ectodermique hypohidrotique autosomique récessive	orpha pas CISMeF	TW	14613697	oui	2003	Archives de pediatrie : organe officiel de la Societe francaise de pediatrie	lien	MS	LR
DIS7026	Dysplasie ectodermique hypohidrotique autosomique récessive	CISMeF pas orpha	MeSH D	20236127	oui	2010	Clinical genetics	lien	MS	LR
DIS7026	Dysplasie ectodermique hypohidrotique autosomique récessive	intersection		21465010	oui	2011	Quintessence international (Berlin, Germany : 1985)	lien	MS	LR	NG
DIS1632	Dysplasie squelettique létale type Greenberg	intersection		21327084	oui	2010	Nucleus (Austin, Tex.)	lien	MS	LR
DIS1632	Dysplasie squelettique létale type Greenberg	intersection		14684697	oui	2003	Journal of medical genetics	lien	MS	LR
DIS1632	Dysplasie squelettique létale type Greenberg	intersection		8213919	oui	1993	American journal of medical genetics	lien	MS	LR
DIS1632	Dysplasie squelettique létale type Greenberg	intersection		11180245	oui	2001	Prenatal diagnosis	lien	MS	LR
DIS1632	Dysplasie squelettique létale type Greenberg	intersection		18382993	oui	2008	Prenatal diagnosis	lien	MS	LR
DIS1632	Dysplasie squelettique létale type Greenberg	orpha pas CISMeF	TW	23565302	oui	2013	The Pan African medical journal	lien	MS	LR
DIS1632	Dysplasie squelettique létale type Greenberg	intersection		12210303	oui	2002	American journal of medical genetics	lien	MS	LR
DIS1632	Dysplasie squelettique létale type Greenberg	CISMeF pas orpha	MeSH SC	15580635	non	2005	American journal of medical genetics. Part A	lien	MS	LR
DIS1632	Dysplasie squelettique létale type Greenberg	CISMeF pas orpha	MeSH SC	11592808	oui	2001	Molecular genetics and metabolism	lien	MS	LR
DIS1632	Dysplasie squelettique létale type Greenberg	orpha pas CISMeF	TW	14684694	oui	2003	Journal of medical genetics	lien	MS	LR
DIS1632	Dysplasie squelettique létale type Greenberg	CISMeF pas orpha	MeSH SC	10439210	oui	1999	Current opinion in pediatrics	lien	MS	LR	FD
DIS1632	Dysplasie squelettique létale type Greenberg	CISMeF pas orpha	MeSH SC	12668600	oui	2003	Human molecular genetics	lien	MS	LR
DIS1632	Dysplasie squelettique létale type Greenberg	intersection		11113916	oui	2000	Prenatal diagnosis	lien	MS	LR
DIS1632	Dysplasie squelettique létale type Greenberg	orpha pas CISMeF	TW	12618959	oui	2003	American journal of human genetics	lien	MS	LR
DIS1632	Dysplasie squelettique létale type Greenberg	CISMeF pas orpha	MeSH SC	14631207	oui	2003	Current opinion in pediatrics	lien	MS	LR
DIS1632	Dysplasie squelettique létale type Greenberg	orpha pas CISMeF	TW	3377005	oui	1988	American journal of medical genetics	lien	MS	LR
DIS1632	Dysplasie squelettique létale type Greenberg	CISMeF pas orpha	MeSH SC	11701653	oui	2001	Annual review of genomics and human genetics	lien	MS	LR
DIS1882	Embryopathie au toluène	intersection		2471833	oui	1989	Journal of medical genetics	lien	NG	LR
DIS1882	Embryopathie au toluène	orpha pas CISMeF	TW	21407091	non	2011	Journal of occupational and environmental medicine / American College of Occupational and Environmental Medicine	lien	NG	LR
DIS1882	Embryopathie au toluène	intersection		7510062	oui	1994	Pediatrics	lien	NG	LR	FD
DIS1882	Embryopathie au toluène	orpha pas CISMeF	TW	21238787	non	2011	Human pathology	lien	NG	LR
DIS1882	Embryopathie au toluène	orpha pas CISMeF	TW	16808045	oui	2006	The AAPS journal	lien	NG	LR
DIS1882	Embryopathie au toluène	intersection		4039753	oui	1985	The Journal of pediatrics	lien	NG	LR
DIS1882	Embryopathie au toluène	orpha pas CISMeF	TW	21544921	non	2013	Environmental toxicology	lien	NG	LR
DIS1882	Embryopathie au toluène	intersection		7510061	oui	1994	Pediatrics	lien	NG	LR
DIS1882	Embryopathie au toluène	intersection		12876426	oui	2003	Developmental neuroscience	lien	NG	LR	FD
DIS1882	Embryopathie au toluène	orpha pas CISMeF	TW	20377315	oui	2010	Systems biology in reproductive medicine	lien	NG	LR
DIS1882	Embryopathie au toluène	orpha pas CISMeF	TW	16957957	non	2007	International archives of occupational and environmental health	lien	NG	LR
DIS1882	Embryopathie au toluène	orpha pas CISMeF	TW	22994931	non	2013	Cutaneous and ocular toxicology	lien	NG	LR
DIS1882	Embryopathie au toluène	intersection		9294310	oui	1997	No to hattatsu. Brain and development	lien	NG	LR
DIS1882	Embryopathie au toluène	orpha pas CISMeF	TW	18326752	non	2008	Investigative ophthalmology & visual science	lien	NG	LR
DIS1882	Embryopathie au toluène	orpha pas CISMeF	TW	21321788	non	2011	Scandinavian journal of work, environment & health	lien	NG	LR
DIS1882	Embryopathie au toluène	intersection		19038319	oui	2009	Toxicology letters	lien	NG	LR
DIS1882	Embryopathie au toluène	intersection		12052659	oui	2002	Toxicology letters	lien	NG	LR
DIS1882	Embryopathie au toluène	orpha pas CISMeF	TW	18456329	non	2008	Neuroscience and biobehavioral reviews	lien	NG	LR	FD
DIS664	Dystrophie musculaire oculo-pharyngée	CISMeF pas orpha	MeSH D	24310666	Oui	2013	Hong Kong medical journal = Xianggang yi xue za zhi / Hong Kong Academy of Medicine	lien	MS	NG
DIS664	Dystrophie musculaire oculo-pharyngée	intersection		23815790	Oui	2013	BMC neurology	lien	MS	NG
DIS664	Dystrophie musculaire oculo-pharyngée	CISMeF pas orpha	MeSH D	24859869	Non	2014	Cancer epidemiology, biomarkers & prevention : a publication of the American Preventive Oncology	lien	MS	NG
DIS664	Dystrophie musculaire oculo-pharyngée	orpha pas CISMeF	TW	1295054	Oui	1992	Revue neurologique	lien	MS	NG
DIS664	Dystrophie musculaire oculo-pharyngée	orpha pas CISMeF	TW	11879882	Oui	2002	Lancet	lien	MS	NG
DIS664	Dystrophie musculaire oculo-pharyngée	CISMeF pas orpha	MeSH D	24878479	oui	2014	The Canadian journal of neurological sciences. Le journal canadien des sciences neurologiques	lien	MS	NG
DIS664	Dystrophie musculaire oculo-pharyngée	CISMeF pas orpha	MeSH D	24482244	Non	2014	International journal of cancer. Journal international du cancer	lien	MS	NG
DIS664	Dystrophie musculaire oculo-pharyngée	CISMeF pas orpha	MeSH D	24480806	Non	2014	Carcinogenesis	lien	MS	NG
DIS664	Dystrophie musculaire oculo-pharyngée	CISMeF pas orpha	MeSH D	24688066	oui	2014	CMAJ : Canadian Medical Association journal = journal de l'Association medicale canadienne	lien	MS	NG
DIS664	Dystrophie musculaire oculo-pharyngée	intersection		24091664	Oui	2013	Cell death & disease	lien	MS	NG
DIS664	Dystrophie musculaire oculo-pharyngée	intersection		24551336	oui	2013	AMIA ... Annual Symposium proceedings / AMIA Symposium. AMIA Symposium	lien	MS	NG	LR
DIS664	Dystrophie musculaire oculo-pharyngée	orpha pas CISMeF	TW	11027008	oui	2000	Eye (London, England)	lien	MS	NG
DIS664	Dystrophie musculaire oculo-pharyngée	orpha pas CISMeF	TW	1443690	oui	1992	Anesthesia and analgesia	lien	MS	NG
DIS664	Dystrophie musculaire oculo-pharyngée	orpha pas CISMeF	TW	16722985	oui	2006	European journal of neurology : the official journal of the European Federation of Neurological Societies	lien	MS	NG	LR
DIS664	Dystrophie musculaire oculo-pharyngée	CISMeF pas orpha	MeSH D	24590787	oui	2014	Methods in molecular biology (Clifton, N.J.)	lien	MS	NG	LR
DIS664	Dystrophie musculaire oculo-pharyngée	orpha pas CISMeF	TW	1628446	oui	1992	Rinsho shinkeigaku = Clinical neurology	lien	MS	NG
DIS664	Dystrophie musculaire oculo-pharyngée	intersection		23578714	oui	2013	Neuromuscular disorders : NMD	lien	MS	NG
DIS664	Dystrophie musculaire oculo-pharyngée	intersection		24259282	Oui	2014	Muscle & nerve	lien	MS	NG
DIS664	Dystrophie musculaire oculo-pharyngée	orpha pas CISMeF	TW	15221332	oui	2004	Acta neuropathologica	lien	MS	NG	LR
DIS664	Dystrophie musculaire oculo-pharyngée	intersection		24008050	non	2013	Revue neurologique	lien	MS	NG	LR
DIS664	Dystrophie musculaire oculo-pharyngée	intersection		23793615	Oui	2013	Aging	lien	MS	NG
DIS664	Dystrophie musculaire oculo-pharyngée	orpha pas CISMeF	TW	8439858	Oui	1993	Canadian journal of ophthalmology. Journal canadien d'ophtalmologie	lien	MS	NG
DIS664	Dystrophie musculaire oculo-pharyngée	orpha pas CISMeF	TW	20857662	Oui	2010	Masui. The Japanese journal of anesthesiology	lien	MS	NG
DIS664	Dystrophie musculaire oculo-pharyngée	intersection		24449978	Oui	2013	The Israel Medical Association journal : IMAJ	lien	MS	NG
DIS664	Dystrophie musculaire oculo-pharyngée	intersection		23601051	Oui	2013	The FEBS journal	lien	MS	NG
DIS664	Dystrophie musculaire oculo-pharyngée	orpha pas CISMeF	TW	15868359	Oui	2005	Zeitschrift fur Kardiologie	lien	MS	NG
DIS664	Dystrophie musculaire oculo-pharyngée	CISMeF pas orpha	MeSH D	24349231	Non	2013	PloS one	lien	MS	NG
DIS664	Dystrophie musculaire oculo-pharyngée	intersection		24050237	Oui	2013	Drug discovery today. Technologies	lien	MS	NG
DIS664	Dystrophie musculaire oculo-pharyngée	CISMeF pas orpha	MeSH D	24486325	Oui	2014	The American journal of pathology	lien	MS	NG
DIS664	Dystrophie musculaire oculo-pharyngée	CISMeF pas orpha	MeSH D	24611576	Oui	2014	Acta neurologica Scandinavica	lien	MS	NG
DIS11163	Epilepsie généralisée - dyskinésie paroxystique	CISMeF pas orpha	MeSH SC	18413468	non	2008	Archives of neurology	lien	NG	LR
DIS11163	Epilepsie généralisée - dyskinésie paroxystique	orpha pas CISMeF	TW	15937479	oui	2005	Nature genetics	lien	NG	LR
DIS11163	Epilepsie généralisée - dyskinésie paroxystique	orpha pas CISMeF	TW	12785750	non	2003	Seminars in pediatric neurology	lien	NG	LR
DIS11163	Epilepsie généralisée - dyskinésie paroxystique	orpha pas CISMeF	TW	18922556	non	2009	Revue neurologique	lien	NG	LR
DIS11163	Epilepsie généralisée - dyskinésie paroxystique	CISMeF pas orpha	MeSH SC	20620873	oui	2010	Neuron	lien	NG	LR
DIS11163	Epilepsie généralisée - dyskinésie paroxystique	orpha pas CISMeF	TW	15098339	non	2003	Neurologia i neurochirurgia polska	lien	NG	LR
DIS11163	Epilepsie généralisée - dyskinésie paroxystique	CISMeF pas orpha	MeSH SC	19270480	non	2009	The Korean journal of internal medicine	lien	NG	LR
DIS11163	Epilepsie généralisée - dyskinésie paroxystique	CISMeF pas orpha	MeSH SC	11760061	non	2001	Fresenius' journal of analytical chemistry	lien	NG	LR
DIS11163	Epilepsie généralisée - dyskinésie paroxystique	orpha pas CISMeF	TW	18451999	oui	2008	The Journal of clinical investigation	lien	NG	LR	FD
DIS11163	Epilepsie généralisée - dyskinésie paroxystique	orpha pas CISMeF	TW	12223573	non	2002	The Journal of neuroscience : the official journal of the Society for Neuroscience	lien	NG	LR
DIS11163	Epilepsie généralisée - dyskinésie paroxystique	orpha pas CISMeF	TW	19222019	non	2009	Revista de neurologia	lien	NG	LR
DIS11163	Epilepsie généralisée - dyskinésie paroxystique	orpha pas CISMeF	TW	15797178	oui	2005	Pediatric neurology	lien	NG	LR	FD
DIS11163	Epilepsie généralisée - dyskinésie paroxystique	orpha pas CISMeF	TW	23190448	oui	2013	Genes, brain, and behavior	lien	NG	LR	FD
DIS11163	Epilepsie généralisée - dyskinésie paroxystique	CISMeF pas orpha	MeSH SC	17415800	non	2007	Movement disorders : official journal of the Movement Disorder Society	lien	NG	LR
DIS11163	Epilepsie généralisée - dyskinésie paroxystique	orpha pas CISMeF	TW	16086497	oui	2005	Lancet neurology	lien	NG	LR	FD
DIS11163	Epilepsie généralisée - dyskinésie paroxystique	CISMeF pas orpha	MeSH SC	17875915	non	2007	Neurology	lien	NG	LR
DIS10637	Fibrose rétropéritonéale	CISMeF pas orpha	MeSH D	24898599	oui	2014	International heart journal	lien	MS	LR
DIS10637	Fibrose rétropéritonéale	intersection		24863664	oui	2014	Presse medicale (Paris, France : 1983)	lien	MS	LR
DIS10637	Fibrose rétropéritonéale	intersection		24756854	oui	2014	Rheumatology international	lien	MS	LR
DIS10637	Fibrose rétropéritonéale	intersection		24702726	oui	2014	Radiology	lien	MS	LR
DIS10637	Fibrose rétropéritonéale	intersection		24926452	oui	2014	North American journal of medical sciences	lien	MS	LR
DIS10637	Fibrose rétropéritonéale	intersection		24732708	oui	2014	Urologia internationalis	lien	MS	LR
DIS10637	Fibrose rétropéritonéale	CISMeF pas orpha	MeSH D	24630373	non	2014	Revista espanola de medicina nuclear e imagen molecular	lien	MS	LR
DIS10637	Fibrose rétropéritonéale	intersection		24908818	oui	2014	Nihon Hinyokika Gakkai zasshi. The japanese journal of urology	lien	MS	LR
DIS10637	Fibrose rétropéritonéale	CISMeF pas orpha	MeSH D	24609870	non	2014	Acta radiologica (Stockholm, Sweden : 1987)	lien	MS	LR
DIS10637	Fibrose rétropéritonéale	CISMeF pas orpha	MeSH D	24783608	non	2014	Masui. The Japanese journal of anesthesiology	lien	MS	LR
DIS10637	Fibrose rétropéritonéale	CISMeF pas orpha	MeSH D	24879711	non	2014	Vascular medicine (London, England)	lien	MS	LR	FD
DIS10637	Fibrose rétropéritonéale	CISMeF pas orpha	MeSH D	24684409	oui	2014	Modern rheumatology / the Japan Rheumatism Association	lien	MS	LR	FD
DIS10637	Fibrose rétropéritonéale	intersection		24885445	oui	2014	Journal of medical case reports	lien	MS	LR
DIS10637	Fibrose rétropéritonéale	CISMeF pas orpha	MeSH D	24854377	oui	2014	Clinical and experimental rheumatology	lien	MS	LR
DIS10637	Fibrose rétropéritonéale	intersection		24756251	oui	2014	Pediatric radiology	lien	MS	LR
DIS10637	Fibrose rétropéritonéale	CISMeF pas orpha	MeSH D	24806606	oui	2014	Clinical nuclear medicine	lien	MS	LR
DIS10637	Fibrose rétropéritonéale	CISMeF pas orpha	MeSH D	24809277	oui	2014	The quarterly journal of nuclear medicine and molecular imaging : official Society of...	lien	MS	LR
DIS10637	Fibrose rétropéritonéale	intersection		24902853	oui	2014	Scandinavian journal of rheumatology	lien	MS	LR
DIS10637	Fibrose rétropéritonéale	CISMeF pas orpha	MeSH D	24929264	oui	2014	Seminars in ultrasound, CT, and MR	lien	MS	LR
DIS10637	Fibrose rétropéritonéale	intersection		24920744	oui	2014	No shinkei geka. Neurological surgery	lien	MS	LR
DIS11655	Génochondromatose	intersection		17632779	oui	2007	American journal of medical genetics. Part A	lien	MS	LR
DIS11655	Génochondromatose	intersection		1491938	oui	1992	Pediatric radiology	lien	MS	LR
DIS11655	Génochondromatose	intersection		1895320	oui	1991	Journal of medical genetics	lien	MS	LR
DIS11655	Génochondromatose	intersection		20661403	oui	2010	International journal of clinical and experimental pathology	lien	MS	LR
DIS11655	Génochondromatose	intersection		23613356	oui	2013	American journal of medical genetics. Part A	lien	MS	LR
DIS2521	Maladie de Blount	CISMeF pas orpha	MeSH SC	9501946	oui	1998	RoFo : Fortschritte auf dem Gebiete der Rontgenstrahlen und der Nuklearmedizin	lien	LR	FD
DIS2521	Maladie de Blount	intersection		24523802	non	2013	Journal of research in medical sciences : the official journal of Isfahan University of Medical Sciences	lien	LR	FD	NG
DIS2521	Maladie de Blount	CISMeF pas orpha	MeSH SC	5479463	oui	1970	The Journal of bone and joint surgery. American volume	lien	LR	FD
DIS2521	Maladie de Blount	intersection		24521174	non	2014	Journal of orthopaedic surgery and research	lien	LR	FD	NG
DIS2521	Maladie de Blount	intersection		24432073	oui	2013	Journal of children's orthopaedics	lien	LR	FD
DIS2521	Maladie de Blount	CISMeF pas orpha	MeSH SC	4450948	oui	1974	Acta chirurgiae orthopaedicae et traumatologiae Cechoslovaca	lien	LR	FD
DIS2521	Maladie de Blount	intersection		24166070	non	2014	European journal of orthopaedic surgery & traumatology : orthopedie traumatologie	lien	LR	FD	NG
DIS2521	Maladie de Blount	CISMeF pas orpha	MeSH SC	13264696	oui	1955	Maandschrift voor kindergeneeskunde	lien	LR	FD
DIS2521	Maladie de Blount	intersection		24615424	non	2014	Clinical orthopaedics and related research	lien	LR	FD	NG
DIS2521	Maladie de Blount	intersection		24218063	oui	2014	Journal of orthopaedic science : official journal of the Japanese Orthopaedic Association	lien	LR	FD
DIS2521	Maladie de Blount	intersection		24419262	oui	2014	Clinical pediatrics	lien	LR	FD
DIS2521	Maladie de Blount	CISMeF pas orpha	MeSH SC	4955399	oui	1965	Folia medica	lien	LR	FD
DIS2521	Maladie de Blount	intersection		24479742	oui	2013	Acta of bioengineering and biomechanics / Wroclaw University of Technology	lien	LR	FD
DIS2521	Maladie de Blount	intersection		24318043	non	2013	Swiss medical weekly	lien	LR	FD
DIS2521	Maladie de Blount	CISMeF pas orpha	MeSH SC	21002162	oui	1946	The Journal of pediatrics	lien	LR	FD
DIS2521	Maladie de Blount	intersection		24082956	oui	2012	Journal of children's orthopaedics	lien	LR	FD
DIS5525	Maladie de Still de l'adulte	CISMeF pas orpha	MeSH D	24561414	oui	2014	Journal of clinical rheumatology : practical reports on rheumatic & musculoskeletal diseases	lien	NG	LR
DIS5525	Maladie de Still de l'adulte	intersection		24937841	oui	2014	Anais brasileiros de dermatologia	lien	NG	LR
DIS5525	Maladie de Still de l'adulte	intersection		24845532	oui	2014	Transfusion	lien	NG	LR
DIS5525	Maladie de Still de l'adulte	intersection		24786926	oui	2014	The Journal of rheumatology	lien	NG	LR
DIS5525	Maladie de Still de l'adulte	CISMeF pas orpha	MeSH D	24773396	oui	2014	Clinical and experimental dermatology	lien	NG	LR
DIS5525	Maladie de Still de l'adulte	intersection		24811471	oui	2014	Acta reumatologica portuguesa	lien	NG	LR
DIS5525	Maladie de Still de l'adulte	CISMeF pas orpha	MeSH D	24561423	oui	2014	Journal of clinical rheumatology : practical reports on rheumatic & musculoskeletal diseases	lien	NG	LR
DIS5525	Maladie de Still de l'adulte	intersection		24881751	oui	2014	Internal medicine (Tokyo, Japan)	lien	NG	LR
DIS5525	Maladie de Still de l'adulte	intersection		24823404	oui	2014	Indian journal of dermatology, venereology and leprology	lien	NG	LR
DIS5525	Maladie de Still de l'adulte	CISMeF pas orpha	MeSH D	24503397	oui	2013	Zhonghua nei ke za zhi	lien	NG	LR
DIS5525	Maladie de Still de l'adulte	CISMeF pas orpha	MeSH D	24339332	oui	2013	Arthritis care & research	lien	NG	LR
DIS5525	Maladie de Still de l'adulte	intersection		24898998	oui	2014	BMJ case reports	lien	NG	LR
DIS5525	Maladie de Still de l'adulte	intersection		24848405	oui	2014	Journal of the College of Physicians and Surgeons--Pakistan : JCPSP	lien	NG	LR
DIS5525	Maladie de Still de l'adulte	CISMeF pas orpha	MeSH D	24309545	oui	2013	La Revue de medecine interne / fondee ... par la Societe nationale francaise de medecine interne	lien	NG	LR
DIS5525	Maladie de Still de l'adulte	CISMeF pas orpha	MeSH D	23576057	oui	2013	Immunologic research	lien	NG	LR
DIS5525	Maladie de Still de l'adulte	CISMeF pas orpha	MeSH D	24200606	non	2013	Brain and nerve = Shinkei kenkyu no shinpo	lien	NG	LR
DIS5525	Maladie de Still de l'adulte	CISMeF pas orpha	MeSH D	24661779	oui	2014	The American journal of emergency medicine	lien	NG	LR
DIS5525	Maladie de Still de l'adulte	intersection		24954877	oui	2014	International journal of rheumatic diseases	lien	NG	LR
DIS5525	Maladie de Still de l'adulte	intersection		24785897	oui	2014	Internal medicine (Tokyo, Japan)	lien	NG	LR
DIS5525	Maladie de Still de l'adulte	CISMeF pas orpha	MeSH D	24630585	non	2014	La Revue de medecine interne / fondee ... par la Societe nationale francaise de medecine interne	lien	NG	LR	FD
DIS134	Maladie de Wilson	CISMeF pas orpha	MeSH D	24904274	oui	2014	Frontiers in molecular neuroscience	lien	NG	FD	MS
DIS134	Maladie de Wilson	CISMeF pas orpha	MeSH D	24900138	non	2014	Nuclear medicine and molecular imaging	lien	NG	FD	MS
DIS134	Maladie de Wilson	CISMeF pas orpha	MeSH D	24893241	oui	2014	Continuum (Minneapolis, Minn.)	lien	NG	FD
DIS134	Maladie de Wilson	CISMeF pas orpha	MeSH D	24918128	oui	2014	The Turkish journal of gastroenterology : the official journal of Turkish Society of Gastroenterology	lien	NG	FD	MS
DIS134	Maladie de Wilson	intersection		24897373	oui	2014	PloS one	lien	NG	FD
DIS134	Maladie de Wilson	CISMeF pas orpha	MeSH D	24924744	oui	2014	American journal of physiology. Gastrointestinal and liver physiology	lien	NG	FD	MS
DIS134	Maladie de Wilson	intersection		24909901	oui	2014	Developmental cell	lien	NG	FD
DIS134	Maladie de Wilson	intersection		24954801	oui	2014	Journal of trace elements in medicine and biology : organ of the Society for Minerals and Trace Elements (GMS)	lien	NG	FD
DIS134	Maladie de Wilson	CISMeF pas orpha	MeSH D	24892424	oui	2014	PloS one	lien	NG	FD
DIS134	Maladie de Wilson	intersection		24963514	oui	2014	Revista brasileira de psiquiatria (Sao Paulo, Brazil : 1999)	lien	NG	FD
DIS134	Maladie de Wilson	intersection		24894932	oui	2014	Pediatrics international : official journal of the Japan Pediatric Society	lien	NG	FD
DIS134	Maladie de Wilson	intersection		24888462	oui	2014	The British journal of dermatology	lien	NG	FD
DIS134	Maladie de Wilson	CISMeF pas orpha	MeSH D	24895611	non	2014	BioMed research international	lien	NG	FD
DIS134	Maladie de Wilson	CISMeF pas orpha	MeSH D	24895535	oui	2014	Arthritis	lien	NG	FD
DIS134	Maladie de Wilson	intersection		24949936	oui	2014	PloS one	lien	NG	FD
DIS134	Maladie de Wilson	intersection		24932333	oui	2014	The Pan African medical journal	lien	NG	FD
DIS134	Maladie de Wilson	intersection		24885450	oui	2014	Neuropsychology	lien	NG	FD
DIS134	Maladie de Wilson	CISMeF pas orpha	MeSH D	24901148	oui	2014	Hepato-gastroenterology	lien	NG	FD	MS
DIS134	Maladie de Wilson	CISMeF pas orpha	MeSH D	24934354	oui	2014	Current medicinal chemistry	lien	NG	FD
DIS134	Maladie de Wilson	intersection		24907221	oui	2014	BMJ case reports	lien	NG	FD
DIS2387	Myoclonie - atrophie musculaire distale	orpha pas CISMeF	TW	12618052	Non	2003	Parkinsonism & related disorders	lien	MS	NG
DIS2387	Myoclonie - atrophie musculaire distale	orpha pas CISMeF	TW	534421	Oui	1979	Annals of neurology	lien	MS	NG
DIS2435	Néphropathie - surdité – hyperparathyroïdie	orpha pas CISMeF	TW	2732989	oui	1989	Journal of medical genetics	lien	LR	FD
DIS2393	Syndrome 3M	CISMeF pas orpha	MeSH SC	24756773	non	2014	Chemistry (Weinheim an der Bergstrasse, Germany)	lien	LR	FD
DIS2393	Syndrome 3M	CISMeF pas orpha	MeSH SC	24389050	oui	2014	Genome research	lien	LR	FD
DIS2393	Syndrome 3M	CISMeF pas orpha	MeSH SC	21999768	non	2011	Inorganic chemistry	lien	LR	FD
DIS2393	Syndrome 3M	intersection		22624670	oui	2012	Clinical endocrinology	lien	LR	FD
DIS2393	Syndrome 3M	intersection		24905004	oui	2014	Molecular cell	lien	LR	FD
DIS2393	Syndrome 3M	orpha pas CISMeF	TW	24793696	oui	2014	Molecular cell	lien	LR	FD
DIS2393	Syndrome 3M	CISMeF pas orpha	MeSH SC	23758384	non	2013	The Journal of chemical physics	lien	LR	FD
DIS2393	Syndrome 3M	intersection		22325252	oui	2012	The Journal of pediatrics	lien	LR	FD
DIS2393	Syndrome 3M	CISMeF pas orpha	MeSH SC	21956248	non	2011	Dalton transactions (Cambridge, England : 2003)	lien	LR	FD
DIS2393	Syndrome 3M	CISMeF pas orpha	MeSH SC	24711643	oui	2014	Journal of molecular endocrinology	lien	LR	FD
DIS2393	Syndrome 3M	orpha pas CISMeF	TW	7197463	oui	1981	American journal of diseases of children (1960)	lien	LR	FD
DIS2393	Syndrome 3M	intersection		24148222	oui	2013	Endocrine connections	lien	LR	FD
DIS2393	Syndrome 3M	intersection		23900270	oui	2014	European journal of human genetics : EJHG	lien	LR	FD
DIS2393	Syndrome 3M	intersection		22156540	oui	2011	Hormone research in paediatrics	lien	LR	FD
DIS2393	Syndrome 3M	CISMeF pas orpha	MeSH SC	22974575	oui	2013	The Journal of pediatrics	lien	LR	FD
DIS2393	Syndrome 3M	CISMeF pas orpha	MeSH SC	24697470	non	2014	The Journal of chemical physics	lien	LR	FD
DIS2393	Syndrome 3M	orpha pas CISMeF	TW	9055309	non	1997	Neurosurgery	lien	LR	FD	NG
DIS2393	Syndrome 3M	orpha pas CISMeF	TW	3006533	non	1986	Anaesthesia	lien	LR	FD
DIS2393	Syndrome 3M	intersection		23080434	oui	2012	European journal of anaesthesiology	lien	LR	FD
DIS2393	Syndrome 3M	CISMeF pas orpha	MeSH SC	22267556	non	2012	Acta crystallographica. Section B, Structural science	lien	LR	FD
DIS2393	Syndrome 3M	orpha pas CISMeF	TW	17009304	non	2007	Neurourology and urodynamics	lien	LR	FD
DIS2393	Syndrome 3M	CISMeF pas orpha	MeSH SC	23149174	oui	2013	The Journal of pediatrics	lien	LR	FD	NG
DIS2393	Syndrome 3M	intersection		23517720	oui	2013	Italian journal of pediatrics	lien	LR	FD
DIS2393	Syndrome 3M	intersection		23018678	oui	2012	Journal of molecular endocrinology	lien	LR	FD
DIS2393	Syndrome 3M	intersection		23457316	oui	2013	Journal of pediatric endocrinology & metabolism : JPEM	lien	LR	FD
DIS2361	Syndrome de Mikati-Najjar-Sahli	orpha pas CISMeF	TW	2998187	oui	1985	American journal of medical genetics	lien	LR	FD
DIS206	Syndrome de Noonan	intersection		24775816	Non	2013	Revista espanola de cardiologia (English ed.)	lien	MS	NG
DIS206	Syndrome de Noonan	CISMeF pas orpha	MeSH D	24736444	Oui	2014	PloS one	lien	MS	NG
DIS206	Syndrome de Noonan	intersection		24939586	Oui	2014	European journal of human genetics : EJHG	lien	MS	NG
DIS206	Syndrome de Noonan	intersection		24891296	Oui	2014	American journal of medical genetics. Part A	lien	MS	NG
DIS206	Syndrome de Noonan	CISMeF pas orpha	MeSH D	24102521	Non	2013	Clinical genetics	lien	MS	NG
DIS206	Syndrome de Noonan	CISMeF pas orpha	MeSH D	24773692	oui	2013	Revista espanola de cardiologia (English ed.)	lien	MS	NG	LR
DIS206	Syndrome de Noonan	intersection		24935154	non	2014	Biochemistry	lien	MS	NG	LR
DIS206	Syndrome de Noonan	intersection		24926456	Oui	2014	Annals of pediatric endocrinology & metabolism	lien	MS	NG
DIS206	Syndrome de Noonan	intersection		24939608	oui	2014	American journal of medical genetics. Part A	lien	MS	NG
DIS206	Syndrome de Noonan	CISMeF pas orpha	MeSH D	24719372	non	2014	American journal of medical genetics. Part A	lien	MS	NG	LR
DIS206	Syndrome de Noonan	CISMeF pas orpha	MeSH D	24939587	non	2014	European journal of human genetics : EJHG	lien	MS	NG
DIS206	Syndrome de Noonan	CISMeF pas orpha	MeSH D	24466005	Oui	2014	PloS one	lien	MS	NG
DIS206	Syndrome de Noonan	CISMeF pas orpha	MeSH D	24123360	Oui	2014	Stem cells (Dayton, Ohio)	lien	MS	NG
DIS206	Syndrome de Noonan	intersection		24767283	oui	2014	BMC medical genetics	lien	MS	NG	LR
DIS206	Syndrome de Noonan	CISMeF pas orpha	MeSH D	24400257	non	2013	Frontiers in pediatrics	lien	MS	NG	LR
DIS206	Syndrome de Noonan	CISMeF pas orpha	MeSH D	24458550	Non	2014	American journal of medical genetics. Part A	lien	MS	NG
DIS206	Syndrome de Noonan	intersection		24865967	Oui	2014	Molecular and cellular biology	lien	MS	NG
DIS206	Syndrome de Noonan	CISMeF pas orpha	MeSH D	24372911	Oui	2014	Journal of paediatrics and child health	lien	MS	NG
DIS206	Syndrome de Noonan	intersection		24782337	Oui	2014	American journal of medical genetics. Part A	lien	MS	NG
DIS206	Syndrome de Noonan	intersection		24821303	Oui	2014	European journal of medical genetics	lien	MS	NG
DIS2253	Syndrome d'Epstein	intersection		21567368	Oui	2011	Klinische Padiatrie	lien	MS	NG
DIS2253	Syndrome d'Epstein	intersection		24783421	Oui	2014	Vojnosanitetski pregled. Military-medical and pharmaceutical review	lien	MS	NG
DIS2253	Syndrome d'Epstein	intersection		22886561	Oui	2012	Human genetics	lien	MS	NG
DIS2253	Syndrome d'Epstein	intersection		23007341	Oui	2012	Journal of pediatric hematology/oncology	lien	MS	NG
DIS2253	Syndrome d'Epstein	intersection		20590691	Oui	2010	Clinical transplantation	lien	MS	NG
DIS2253	Syndrome d'Epstein	intersection		20301740	Oui	1993		lien	MS	NG
DIS2253	Syndrome d'Epstein	intersection		21113248	Oui	2010	Transfusion medicine and hemotherapy : offizielles Organ der Deutschen Gesellschaft fur Transfusionsmedizin und Immunhamatologie	lien	MS	NG
DIS2253	Syndrome d'Epstein	intersection		23409987	Oui	2013	Pediatrics international : official journal of the Japan Pediatric Society	lien	MS	NG
DIS2253	Syndrome d'Epstein	intersection		22854055	Oui	2013	Auris, nasus, larynx	lien	MS	NG
DIS2253	Syndrome d'Epstein	intersection		19861875	Oui	2009	Saudi journal of kidney diseases and transplantation : an official publication of the Saudi Center for Organ Transplantation, Saudi Arabia	lien	MS	NG
DIS10998	Syndrome du sinus silencieux	CISMeF pas orpha	TW	20308237	oui	2010	Practical neurology	lien	NG	FD
DIS10998	Syndrome du sinus silencieux	intersection		23833097	oui	2013	BMJ case reports	lien	NG	FD
DIS10998	Syndrome du sinus silencieux	intersection		24962949	oui	2014	American journal of otolaryngology	lien	NG	FD
DIS10998	Syndrome du sinus silencieux	intersection		24321328	oui	2013	Clinical and molecular allergy : CMA	lien	NG	FD
DIS10998	Syndrome du sinus silencieux	intersection		24859556	oui	2014	BMJ case reports	lien	NG	FD
DIS10998	Syndrome du sinus silencieux	CISMeF pas orpha	TW	21281069	oui	2011	Orbit (Amsterdam, Netherlands)	lien	NG	FD
DIS10998	Syndrome du sinus silencieux	intersection		24467806	oui	2014	The Journal of laryngology and otology	lien	NG	FD
DIS10998	Syndrome du sinus silencieux	CISMeF pas orpha	TW	22975269	non	2012	Journal francais d'ophtalmologie	lien	NG	FD
DIS10998	Syndrome du sinus silencieux	intersection		23946747	oui	2013	Dental research journal	lien	NG	FD
DIS10998	Syndrome du sinus silencieux	orpha pas CISMeF	TW	12596347	oui	2002	Anales otorrinolaringologicos ibero-americanos	lien	NG	FD
DIS10998	Syndrome du sinus silencieux	intersection		23879026	oui	2013	Vestnik oftalmologii	lien	NG	FD
DIS10998	Syndrome du sinus silencieux	intersection		23393746	oui	2012	Revue de laryngologie - otologie - rhinologie	lien	NG	FD
DIS10998	Syndrome du sinus silencieux	orpha pas CISMeF	TW	10494945	oui	1999	Journal of neuro-ophthalmology : the official journal of the North American Neuro-Ophthalmology Society	lien	NG	FD
DIS10998	Syndrome du sinus silencieux	intersection		24041660	oui	2013	Journal francais d'ophtalmologie	lien	NG	FD
DIS10998	Syndrome du sinus silencieux	intersection		24269399	oui	2014	Archivos de la Sociedad Espanola de Oftalmologia	lien	NG	FD
DIS3468	Syndrome lymphoprolifératif auto-immun	CISMeF pas orpha	MeSH D	24931587	non	2014	Wilderness & environmental medicine	lien	NG	FD
DIS3468	Syndrome lymphoprolifératif auto-immun	CISMeF pas orpha	MeSH D	24933811	non	2014	Ecology	lien	NG	FD
DIS3468	Syndrome lymphoprolifératif auto-immun	CISMeF pas orpha	MeSH D	24905405	non	2014	International journal of molecular sciences	lien	NG	FD
DIS3468	Syndrome lymphoprolifératif auto-immun	CISMeF pas orpha	MeSH D	24956273	non	2014	PloS one	lien	NG	FD
DIS3468	Syndrome lymphoprolifératif auto-immun	CISMeF pas orpha	MeSH D	24932666	non	2014	Parasitology	lien	NG	FD
DIS3468	Syndrome lymphoprolifératif auto-immun	CISMeF pas orpha	MeSH D	24957266	non	2014	Global change biology	lien	NG	FD
DIS3468	Syndrome lymphoprolifératif auto-immun	orpha pas CISMeF	TW	17369192	oui	2007	International immunology	lien	NG	FD
DIS3468	Syndrome lymphoprolifératif auto-immun	orpha pas CISMeF	TW	12846062	oui	2003	Clinical and experimental rheumatology	lien	NG	FD
DIS3468	Syndrome lymphoprolifératif auto-immun	intersection		23927808	oui	2013	Zhonghua er ke za zhi. Chinese journal of pediatrics	lien	NG	FD
DIS3468	Syndrome lymphoprolifératif auto-immun	CISMeF pas orpha	MeSH D	24910407	non	2014	Journal of ethnopharmacology	lien	NG	FD
DIS3468	Syndrome lymphoprolifératif auto-immun	intersection		23645835	oui	2013	Blood	lien	NG	FD
DIS3468	Syndrome lymphoprolifératif auto-immun	CISMeF pas orpha	MeSH D	24934679	non	2014	Chemistry & biodiversity	lien	NG	FD
DIS3468	Syndrome lymphoprolifératif auto-immun	intersection		24240292	oui	2013	Current opinion in pediatrics	lien	NG	FD
DIS3468	Syndrome lymphoprolifératif auto-immun	intersection		23993982	oui	2013	Human immunology	lien	NG	FD
DIS3468	Syndrome lymphoprolifératif auto-immun	orpha pas CISMeF	TW	18266222	oui	2008	Pediatric blood & cancer	lien	NG	FD
DIS3468	Syndrome lymphoprolifératif auto-immun	orpha pas CISMeF	TW	3489943	oui	1986	Proceedings of the Society for Experimental Biology and Medicine. Society for Experimental Biology and Medicine (New York, N.Y.)	lien	NG	FD
DIS3468	Syndrome lymphoprolifératif auto-immun	CISMeF pas orpha	MeSH D	24958533	non	2014	Environmental science and pollution research international	lien	NG	FD
DIS3468	Syndrome lymphoprolifératif auto-immun	CISMeF pas orpha	MeSH D	24954979	non	2014	Biodiversity and conservation	lien	NG	FD
DIS3468	Syndrome lymphoprolifératif auto-immun	intersection		23845452	oui	2014	Revista espanola de medicina nuclear e imagen molecular	lien	NG	FD
DIS3468	Syndrome lymphoprolifératif auto-immun	intersection		24398331	oui	2014	Blood	lien	NG	FD
DIS3468	Syndrome lymphoprolifératif auto-immun	intersection		24906264	oui	2014	Journal of the College of Physicians and Surgeons--Pakistan : JCPSP	lien	NG	FD
DIS3468	Syndrome lymphoprolifératif auto-immun	intersection		23840885	oui	2013	PloS one	lien	NG	FD
DIS3468	Syndrome lymphoprolifératif auto-immun	orpha pas CISMeF	TW	15842670	oui	2005	British journal of haematology	lien	NG	FD
DIS3468	Syndrome lymphoprolifératif auto-immun	intersection		24055319	oui	2014	Anales de pediatria (Barcelona, Spain : 2003)	lien	NG	FD
DIS3468	Syndrome lymphoprolifératif auto-immun	intersection		24101757	oui	2013	Pediatrics	lien	NG	FD
DIS4048	Syndrome néphrotique congénital type finlandais	intersection		21450013	oui	2011	Acta paediatrica (Oslo, Norway : 1992)	lien	NG	FD
DIS4048	Syndrome néphrotique congénital type finlandais	CISMeF pas orpha	MeSH C	23949592	non	2013	Pediatric nephrology (Berlin, Germany)	lien	NG	FD
DIS4048	Syndrome néphrotique congénital type finlandais	orpha pas CISMeF	TW	24902943	oui	2014	Pediatric nephrology (Berlin, Germany)	lien	NG	FD
DIS4048	Syndrome néphrotique congénital type finlandais	CISMeF pas orpha	MeSH C	24498843	oui	2013	Pakistan journal of biological sciences: PJBS	lien	NG	FD
DIS4048	Syndrome néphrotique congénital type finlandais	intersection		18846635	oui	2008	Human genetics	lien	NG	FD
DIS4048	Syndrome néphrotique congénital type finlandais	intersection		8661053	oui	1996	Genomics	lien	NG	FD
DIS4048	Syndrome néphrotique congénital type finlandais	orpha pas CISMeF	TW	22653594	oui	2012	Genetics and molecular research : GMR	lien	NG	FD
DIS4048	Syndrome néphrotique congénital type finlandais	orpha pas CISMeF	TW	24682440	oui	2014	Pediatric nephrology (Berlin, Germany)	lien	NG	FD
DIS4048	Syndrome néphrotique congénital type finlandais	CISMeF pas orpha	MeSH C	23778422	non	2013	Clinics (Sao Paulo, Brazil)	lien	NG	FD
DIS4048	Syndrome néphrotique congénital type finlandais	intersection		23949594	non	2013	Pediatric nephrology (Berlin, Germany)	lien	NG	FD	MS
DIS4048	Syndrome néphrotique congénital type finlandais	orpha pas CISMeF	TW	24816127	oui	2014	Archivos de bronconeumologia	lien	NG	FD
DIS4048	Syndrome néphrotique congénital type finlandais	CISMeF pas orpha	MeSH C	24034205	non	2013	Journal of the College of Physicians and Surgeons--Pakistan : JCPSP	lien	NG	FD	MS
DIS4048	Syndrome néphrotique congénital type finlandais	intersection		21672106	oui	2012	Pediatric transplantation	lien	NG	FD
DIS4048	Syndrome néphrotique congénital type finlandais	CISMeF pas orpha	MeSH C	24361057	non	2014	Clinical nephrology	lien	NG	FD
DIS4048	Syndrome néphrotique congénital type finlandais	CISMeF pas orpha	MeSH C	23886236	non	2013	Annals of allergy, asthma & immunology : official publication of the American College of Allergy, Asthma, & Immunology	lien	NG	FD	MS
DIS4048	Syndrome néphrotique congénital type finlandais	orpha pas CISMeF	TW	21696001	oui	2011	Duodecim	lien	NG	FD
DIS4048	Syndrome néphrotique congénital type finlandais	CISMeF pas orpha	MeSH C	23765408	non	2013	European journal of clinical pharmacology	lien	NG	FD	MS
DIS4048	Syndrome néphrotique congénital type finlandais	orpha pas CISMeF	TW	20507940	non	2010	Journal of the American Society of Nephrology : JASN	lien	NG	FD
DIS4048	Syndrome néphrotique congénital type finlandais	CISMeF pas orpha	MeSH C	24480824	non	2014	Journal of the American Society of Nephrology : JASN	lien	NG	FD
DIS4048	Syndrome néphrotique congénital type finlandais	intersection		14606567	oui	2003	Journal of ultrasound in medicine : official journal of the American Institute of Ultrasound in Medicine	lien	NG	FD
DIS4048	Syndrome néphrotique congénital type finlandais	orpha pas CISMeF	TW	24089175	oui	2013	Nefrologia : publicacion oficial de la Sociedad Espanola Nefrologia	lien	NG	FD
DIS4048	Syndrome néphrotique congénital type finlandais	intersection		22009864	oui	2011	Genetics and molecular research : GMR	lien	NG	FD
DIS4048	Syndrome néphrotique congénital type finlandais	orpha pas CISMeF	TW	23146979	oui	2012	Iranian journal of kidney diseases	lien	NG	FD
DIS4048	Syndrome néphrotique congénital type finlandais	orpha pas CISMeF	TW	24601799	non	2014	Amyloid : the international journal of experimental and clinical investigation : the official journal of the International Society of Amyloidosis	lien	NG	FD	MS
DIS4048	Syndrome néphrotique congénital type finlandais	CISMeF pas orpha	MeSH C	24864608	non	2014	JPMA. The Journal of the Pakistan Medical Association	lien	NG	FD	MS
DIS4048	Syndrome néphrotique congénital type finlandais	intersection		19309778	oui	2009	Human genetics	lien	NG	FD
DIS4048	Syndrome néphrotique congénital type finlandais	orpha pas CISMeF	TW	24700530	oui	2014	Prenatal diagnosis	lien	NG	FD
DIS4048	Syndrome néphrotique congénital type finlandais	CISMeF pas orpha	MeSH C	24029259	non	2013	Saudi journal of kidney diseases and transplantation : an official publication of the Saudi Center for Organ Transplantation, Saudi Arabia	lien	NG	FD
DIS2468	Syndrome oculo-cérébro-facial type Kaufman	intersection		24615390	oui	2014	Human genetics	lien	NG	FD
DIS2468	Syndrome oculo-cérébro-facial type Kaufman	intersection		7573151	oui	1995	American journal of medical genetics	lien	NG	FD
DIS2468	Syndrome oculo-cérébro-facial type Kaufman	intersection		23687348	oui	2013	Journal of medical genetics	lien	NG	FD
DIS2468	Syndrome oculo-cérébro-facial type Kaufman	intersection		8275567	oui	1993	Clinical genetics	lien	NG	FD
DIS2468	Syndrome oculo-cérébro-facial type Kaufman	intersection		112864	oui	1979	American journal of medical genetics	lien	NG	FD
